# Supplementary material for: Inhibition of RPA32 and Cytotoxic Effects of the Carnivorous Plant Sarracenia purpurea Root Extract in Non-Small-Cell Lung Cancer Cells
Source: Plants (Basel). 2025 May 9;14(10):1426. doi: 10.3390/plants14101426 (PMC12115182; doi:10.3390/plants14101426)
Supplement: Supplementary file 1 [file plants-14-01426-s001.zip]

Archive with 1 entries (1 files):
- plants-3572349-supplementary.pdf
